# Supplementary material for: The Tetraspanin CD9 Facilitates SARS-CoV-2 Infection and Brings Together Different Host Proteins Involved in SARS-CoV-2 Attachment and Entry into Host Cells
Source: Viruses. 2025 Aug 20;17(8):1141. doi: 10.3390/v17081141 (PMC12390632; doi:10.3390/v17081141)
Supplement: Supplementary file 1 [file viruses-17-01141-s001.zip]

Archive with 1 entries (1 files):
- viruses-3762378-supplementary.pdf
